# Supplementary material for: Effectiveness of Physical Exercise Programs in Reducing Secondary Lymphedema Associated with Breast Cancer: An Overview of Systematic Reviews
Source: J Clin Med. 2026 Jun 26;15(13):5001. doi: 10.3390/jcm15135001 (PMC13362082; doi:10.3390/jcm15135001)
Supplement: Supplementary file 1 [file jcm-15-05001-s001.zip]

Archive with 1 entries (1 files):
- jcm-4355888-supplementary.pdf
